# Supplementary material for: Hydrothermal synthesis and structural characterization of ammonium ion-templated lanthanide(III) carboxylate-phosphonates
Source: Front Chem. 2014 Nov 5;2:94. doi: 10.3389/fchem.2014.00094 (PMC4220733; doi:10.3389/fchem.2014.00094)
Supplement: Supplementary file 2 [file DataSheet2.ZIP]

Archive with 2 entries (2 files):
- Yb(III) carboxylate-phosphonate (Compound 2) frontiers 112263 Ayi.cif
- La(III) carboxylate-phosphonate (Compound 1)frontiers 112263 Ayi.cif
