# Supplementary material for: Hydrothermal synthesis and structural characterization of ammonium ion-templated lanthanide(III) carboxylate-phosphonates
Source: Front Chem. 2014 Nov 5;2:94. doi: 10.3389/fchem.2014.00094 (PMC4220733; doi:10.3389/fchem.2014.00094)
Supplement: Supplementary file 2 [file DataSheet2.ZIP › Yb(III) carboxylate-phosphonate (Compound 2) frontiers 112263 Ayi.cif]

 
data_p21c 
 
_audit_creation_method            SHELXL-97 
_chemical_name_systematic 
; 
 ? 
; 
_chemical_name_common             ? 
_chemical_melting_point           ? 
_chemical_formula_moiety          
 'C5 H6 N O7 P Yb, H4 N' 
_chemical_formula_sum 
 'C5 H10 N2 O7 P Yb' 
_chemical_formula_weight          414.16 
 
loop_ 
 _atom_type_symbol 
 _atom_type_description 
 _atom_type_scat_dispersion_real 
 _atom_type_scat_dispersion_imag 
 _atom_type_scat_source 
 'C'  'C'   0.0033   0.0016 
 'International Tables Vol C Tables 4.2.6.8 and 6.1.1.4' 
 'H'  'H'   0.0000   0.0000 
 'International Tables Vol C Tables 4.2.6.8 and 6.1.1.4' 
 'N'  'N'   0.0061   0.0033 
 'International Tables Vol C Tables 4.2.6.8 and 6.1.1.4' 
 'O'  'O'   0.0106   0.0060 
 'International Tables Vol C Tables 4.2.6.8 and 6.1.1.4' 
 'P'  'P'   0.1023   0.0942 
 'International Tables Vol C Tables 4.2.6.8 and 6.1.1.4' 
 'Yb'  'Yb'  -0.3850   5.5486 
 'International Tables Vol C Tables 4.2.6.8 and 6.1.1.4' 
 
_symmetry_cell_setting            'monoclinic' 
_symmetry_space_group_name_H-M    'P 21/c'
_symmetry_space_group_name_Hall    '-P 2ybc' 
 
loop_ 
 _symmetry_equiv_pos_as_xyz 
 'x, y, z' 
 '-x, y+1/2, -z+1/2' 
 '-x, -y, -z' 
 'x, -y-1/2, z-1/2' 
 
_cell_length_a                    9.181(3) 
_cell_length_b                    8.889(3) 
_cell_length_c                    12.827(4) 
_cell_angle_alpha                 90.00 
_cell_angle_beta                  101.414(3) 
_cell_angle_gamma                 90.00 
_cell_volume                      1026.0(5) 
_cell_formula_units_Z             4 
_cell_measurement_temperature     110(2) 
_cell_measurement_reflns_used     5359 
_cell_measurement_theta_min       2.81 
_cell_measurement_theta_max       29.0 
 
_exptl_crystal_description        'Plate' 
_exptl_crystal_colour             'Colorless' 
_exptl_crystal_size_max           0.27 
_exptl_crystal_size_mid           0.22 
_exptl_crystal_size_min           0.12 
_exptl_crystal_density_meas       'not measured' 
_exptl_crystal_density_diffrn     2.681 
_exptl_crystal_density_method     'not measured' 
_exptl_crystal_F_000              780 
_exptl_absorpt_coefficient_mu     9.294 
_exptl_absorpt_correction_type    'multi-scan' 
_exptl_absorpt_correction_T_min   0.1881 
_exptl_absorpt_correction_T_max   0.4018 
_exptl_absorpt_process_details    'SADABS (sheldrick, 2008)' 
 
_exptl_special_details 
; 
 ? 
; 
 
_diffrn_ambient_temperature       110(2) 
_diffrn_radiation_wavelength      0.71073 
_diffrn_radiation_type            MoK\a 
_diffrn_radiation_source          'fine-focus sealed tube' 
_diffrn_radiation_monochromator   graphite 
_diffrn_measurement_device_type   'Bruker SMART APEX II CCD area detector' 
_diffrn_measurement_method        'phi and omega scans' 
_diffrn_detector_area_resol_mean  ? 
_diffrn_reflns_number             8719 
_diffrn_reflns_av_R_equivalents   0.0718 
_diffrn_reflns_av_sigmaI/netI     0.0593 
_diffrn_reflns_limit_h_min        -11 
_diffrn_reflns_limit_h_max        12 
_diffrn_reflns_limit_k_min        -11 
_diffrn_reflns_limit_k_max        11 
_diffrn_reflns_limit_l_min        -16 
_diffrn_reflns_limit_l_max        16 
_diffrn_reflns_theta_min          2.81 
_diffrn_reflns_theta_max          27.99 
_reflns_number_total              2454 
_reflns_number_gt                 2125 
_reflns_threshold_expression      'I>2\s(I)' 
 
_computing_data_collection        'APEX2   (Bruker, 2005)'  
_computing_cell_refinement        'SAINT+  <Bruker, 2005)' 
_computing_data_reduction         'SAINT+  <Bruker, 2005)' 
_computing_structure_solution     'SHELXTL (Sheldrick, 2008)' 
_computing_structure_refinement   'SHELXTL (Sheldrick, 2008)' 
_computing_molecular_graphics     'SHELXTL (Sheldrick, 2008)' 
_computing_publication_material   'SHELXTL (Sheldrick, 2008)' 
 
_refine_special_details 
; 
 Refinement of F^2^ against ALL reflections.  The weighted R-factor wR and 
 goodness of fit S are based on F^2^, conventional R-factors R are based 
 on F, with F set to zero for negative F^2^. The threshold expression of 
 F^2^ > 2sigma(F^2^) is used only for calculating R-factors(gt) etc. and is 
 not relevant to the choice of reflections for refinement.  R-factors based 
 on F^2^ are statistically about twice as large as those based on F, and R- 
 factors based on ALL data will be even larger. 
; 
 
_refine_ls_structure_factor_coef  Fsqd  
_refine_ls_matrix_type            full 
_refine_ls_weighting_scheme       calc  
_refine_ls_weighting_details 
 'calc w=1/[\s^2^(Fo^2^)+(0.0475P)^2^+0.0000P] where P=(Fo^2^+2Fc^2^)/3' 
_atom_sites_solution_primary      direct 
_atom_sites_solution_secondary    difmap 
_atom_sites_solution_hydrogens    geom 
_refine_ls_hydrogen_treatment     constr
_refine_ls_extinction_method      none 
_refine_ls_extinction_coef        ? 
_refine_ls_number_reflns          2454 
_refine_ls_number_parameters      145 
_refine_ls_number_restraints      0 
_refine_ls_R_factor_all           0.0363 
_refine_ls_R_factor_gt            0.0321 
_refine_ls_wR_factor_ref          0.0928 
_refine_ls_wR_factor_gt           0.0880 
_refine_ls_goodness_of_fit_ref    1.028 
_refine_ls_restrained_S_all       1.028 
_refine_ls_shift/su_max           0.001 
_refine_ls_shift/su_mean          0.000 
 
loop_ 
 _atom_site_label 
 _atom_site_type_symbol 
 _atom_site_fract_x 
 _atom_site_fract_y 
 _atom_site_fract_z 
 _atom_site_U_iso_or_equiv 
 _atom_site_adp_type 
 _atom_site_occupancy 
 _atom_site_symmetry_multiplicity 
 _atom_site_calc_flag 
 _atom_site_refinement_flags 
 _atom_site_disorder_assembly 
 _atom_site_disorder_group 
Yb1 Yb 0.43719(2) 0.255038(15) 0.399669(15) 0.00685(11) Uani 1 1 d . . . 
P1 P 0.39213(12) 0.40976(10) 0.63298(8) 0.0081(2) Uani 1 1 d . . . 
O1 O 0.4943(3) 0.3471(3) 0.5628(2) 0.0092(6) Uani 1 1 d . . . 
C1 C 0.2066(5) 0.3782(5) 0.5553(4) 0.0100(9) Uani 1 1 d . . . 
H1A H 0.1362 0.3620 0.6036 0.012 Uiso 1 1 calc R . . 
H1B H 0.1737 0.4679 0.5111 0.012 Uiso 1 1 calc R . . 
N1 N 0.2067(5) 0.2447(3) 0.4859(4) 0.0080(9) Uani 1 1 d . . . 
O2 O 0.4101(3) 0.1740(3) 0.2371(2) 0.0110(6) Uani 1 1 d . . . 
C2 C 0.2137(5) 0.1038(5) 0.5485(4) 0.0112(9) Uani 1 1 d . . . 
H2A H 0.1117 0.0650 0.5450 0.013 Uiso 1 1 calc R . . 
H2B H 0.2573 0.1255 0.6239 0.013 Uiso 1 1 calc R . . 
N2 N 0.7405(6) 0.2459(3) 0.2184(4) 0.0134(10) Uani 1 1 d . . . 
H2C H 0.8254 0.3043 0.2171 0.016 Uiso 1 1 d . . . 
H2D H 0.7487 0.1522 0.2321 0.016 Uiso 1 1 d . . . 
H2E H 0.7126 0.2580 0.1502 0.016 Uiso 1 1 d . . . 
H2F H 0.6890 0.2906 0.2600 0.016 Uiso 1 1 d . . . 
C3 C 0.3063(5) -0.0158(4) 0.5074(3) 0.0105(8) Uani 1 1 d . . . 
O3 O 0.5901(3) 0.4213(3) 0.3508(2) 0.0109(6) Uani 1 1 d . . . 
O4 O 0.3317(3) -0.1360(3) 0.5598(2) 0.0133(6) Uani 1 1 d . . . 
C4 C 0.0827(6) 0.2486(3) 0.3934(5) 0.0104(11) Uani 1 1 d . . . 
H4A H -0.0112 0.2701 0.4175 0.012 Uiso 1 1 calc R . . 
H4B H 0.0729 0.1492 0.3578 0.012 Uiso 1 1 calc R . . 
O5 O 0.3610(3) 0.0163(3) 0.4267(2) 0.0115(6) Uani 1 1 d . . . 
C5 C 0.1094(5) 0.3691(4) 0.3148(3) 0.0102(8) Uani 1 1 d . . . 
O6 O 0.2436(3) 0.4106(3) 0.3214(2) 0.0108(6) Uani 1 1 d . . . 
O7 O 0.0021(3) 0.4146(3) 0.2475(3) 0.0194(7) Uani 1 1 d . . . 
 
loop_ 
 _atom_site_aniso_label 
 _atom_site_aniso_U_11 
 _atom_site_aniso_U_22 
 _atom_site_aniso_U_33 
 _atom_site_aniso_U_23 
 _atom_site_aniso_U_13 
 _atom_site_aniso_U_12 
Yb1 0.00922(17) 0.00623(14) 0.00538(16) -0.00017(5) 0.00212(11) -0.00014(5) 
P1 0.0107(5) 0.0066(4) 0.0070(5) 0.0004(4) 0.0017(4) 0.0000(4) 
O1 0.0105(14) 0.0095(12) 0.0075(14) -0.0010(11) 0.0017(11) 0.0003(11) 
C1 0.012(2) 0.0086(18) 0.009(2) -0.0020(16) 0.0016(17) -0.0015(16) 
N1 0.011(2) 0.0068(18) 0.006(2) 0.0008(11) 0.0018(18) 0.0012(10) 
O2 0.0168(16) 0.0110(12) 0.0052(14) -0.0012(11) 0.0022(12) -0.0019(11) 
C2 0.015(2) 0.0068(17) 0.012(2) 0.0027(16) 0.0035(18) -0.0001(16) 
N2 0.010(2) 0.015(2) 0.014(2) -0.0020(12) -0.0008(19) -0.0022(11) 
C3 0.014(2) 0.0082(16) 0.012(2) 0.0029(15) 0.0098(17) 0.0051(15) 
O3 0.0123(14) 0.0074(12) 0.0130(16) 0.0005(10) 0.0030(12) -0.0011(11) 
O4 0.0143(16) 0.0092(13) 0.0177(16) 0.0065(11) 0.0059(13) 0.0021(11) 
C4 0.007(2) 0.010(2) 0.015(3) 0.0000(13) 0.003(2) -0.0027(12) 
O5 0.0162(15) 0.0068(12) 0.0125(15) -0.0010(11) 0.0049(12) -0.0019(11) 
C5 0.013(2) 0.0089(16) 0.008(2) -0.0001(15) 0.0006(16) 0.0006(15) 
O6 0.0089(15) 0.0120(13) 0.0110(15) 0.0032(11) 0.0009(12) -0.0003(10) 
O7 0.0130(16) 0.0211(15) 0.0220(17) 0.0099(13) -0.0021(13) -0.0019(12) 
 
_geom_special_details 
; 
 All esds (except the esd in the dihedral angle between two l.s. planes) 
 are estimated using the full covariance matrix.  The cell esds are taken 
 into account individually in the estimation of esds in distances, angles 
 and torsion angles; correlations between esds in cell parameters are only 
 used when they are defined by crystal symmetry.  An approximate (isotropic) 
 treatment of cell esds is used for estimating esds involving l.s. planes. 
; 
 
loop_ 
 _geom_bond_atom_site_label_1 
 _geom_bond_atom_site_label_2 
 _geom_bond_distance 
 _geom_bond_site_symmetry_2 
 _geom_bond_publ_flag 
Yb1 O2 2.174(3) . ? 
Yb1 O1 2.211(3) . ? 
Yb1 O3 2.213(3) . ? 
Yb1 O5 2.282(3) . ? 
Yb1 O6 2.318(3) . ? 
Yb1 O4 2.335(3) 3_656 ? 
Yb1 N1 2.576(5) . ? 
P1 O2 1.509(3) 4_566 ? 
P1 O3 1.520(3) 3_666 ? 
P1 O1 1.528(3) . ? 
P1 C1 1.816(5) . ? 
C1 N1 1.484(5) . ? 
C1 H1A 0.9900 . ? 
C1 H1B 0.9900 . ? 
N1 C4 1.474(7) . ? 
N1 C2 1.482(5) . ? 
C2 C3 1.519(6) . ? 
C2 H2A 0.9900 . ? 
C2 H2B 0.9900 . ? 
N2 H2C 0.9400 . ? 
N2 H2D 0.8512 . ? 
N2 H2E 0.8682 . ? 
N2 H2F 0.8749 . ? 
C3 O4 1.259(4) . ? 
C3 O5 1.269(4) . ? 
O3 P1 1.520(3) 3_666 ? 
O4 Yb1 2.336(3) 3_656 ? 
C4 C5 1.524(6) . ? 
C4 H4A 0.9900 . ? 
C4 H4B 0.9900 . ? 
C5 O7 1.242(5) . ? 
C5 O6 1.273(5) . ? 
 
loop_ 
 _geom_angle_atom_site_label_1 
 _geom_angle_atom_site_label_2 
 _geom_angle_atom_site_label_3 
 _geom_angle 
 _geom_angle_site_symmetry_1 
 _geom_angle_site_symmetry_3 
 _geom_angle_publ_flag 
O2 Yb1 O1 172.45(10) . . ? 
O2 Yb1 O3 84.70(10) . . ? 
O1 Yb1 O3 88.65(10) . . ? 
O2 Yb1 O5 81.80(10) . . ? 
O1 Yb1 O5 102.86(10) . . ? 
O3 Yb1 O5 153.48(10) . . ? 
O2 Yb1 O6 81.35(10) . . ? 
O1 Yb1 O6 101.95(10) . . ? 
O3 Yb1 O6 87.34(10) . . ? 
O5 Yb1 O6 112.88(10) . . ? 
O2 Yb1 O4 89.42(10) . 3_656 ? 
O1 Yb1 O4 85.54(10) . 3_656 ? 
O3 Yb1 O4 76.51(10) . 3_656 ? 
O5 Yb1 O4 80.62(10) . 3_656 ? 
O6 Yb1 O4 162.11(10) . 3_656 ? 
O2 Yb1 N1 116.91(13) . . ? 
O1 Yb1 N1 70.59(12) . . ? 
O3 Yb1 N1 140.05(9) . . ? 
O5 Yb1 N1 66.36(9) . . ? 
O6 Yb1 N1 65.35(11) . . ? 
O4 Yb1 N1 132.47(11) 3_656 . ? 
O2 Yb1 C3 100.82(10) . . ? 
O1 Yb1 C3 84.64(10) . . ? 
O3 Yb1 C3 163.52(10) . . ? 
O5 Yb1 C3 20.32(9) . . ? 
O6 Yb1 C3 108.76(10) . . ? 
O4 Yb1 C3 87.95(9) 3_656 . ? 
N1 Yb1 C3 50.46(9) . . ? 
O2 Yb1 C5 81.68(11) . . ? 
O1 Yb1 C5 103.81(10) . . ? 
O3 Yb1 C5 107.61(10) . . ? 
O5 Yb1 C5 92.92(10) . . ? 
O6 Yb1 C5 20.36(9) . . ? 
O4 Yb1 C5 169.70(10) 3_656 . ? 
N1 Yb1 C5 49.60(12) . . ? 
C3 Yb1 C5 88.63(10) . . ? 
O2 P1 O3 112.10(16) 4_566 3_666 ? 
O2 P1 O1 111.63(16) 4_566 . ? 
O3 P1 O1 112.29(16) 3_666 . ? 
O2 P1 C1 109.61(19) 4_566 . ? 
O3 P1 C1 106.93(18) 3_666 . ? 
O1 P1 C1 103.80(18) . . ? 
P1 O1 Yb1 129.39(16) . . ? 
N1 C1 P1 109.9(3) . . ? 
N1 C1 H1A 109.7 . . ? 
P1 C1 H1A 109.7 . . ? 
N1 C1 H1B 109.7 . . ? 
P1 C1 H1B 109.7 . . ? 
H1A C1 H1B 108.2 . . ? 
C4 N1 C2 113.6(3) . . ? 
C4 N1 C1 111.8(3) . . ? 
C2 N1 C1 110.9(4) . . ? 
C4 N1 Yb1 102.9(3) . . ? 
C2 N1 Yb1 108.2(3) . . ? 
C1 N1 Yb1 109.1(3) . . ? 
P1 O2 Yb1 169.76(17) 4_565 . ? 
N1 C2 C3 111.7(4) . . ? 
N1 C2 H2A 109.3 . . ? 
C3 C2 H2A 109.3 . . ? 
N1 C2 H2B 109.3 . . ? 
C3 C2 H2B 109.3 . . ? 
H2A C2 H2B 107.9 . . ? 
H2C N2 H2D 120.2 . . ? 
H2C N2 H2E 89.6 . . ? 
H2D N2 H2E 109.1 . . ? 
H2C N2 H2F 108.1 . . ? 
H2D N2 H2F 110.8 . . ? 
H2E N2 H2F 118.1 . . ? 
O4 C3 O5 124.4(3) . . ? 
O4 C3 C2 117.7(4) . . ? 
O5 C3 C2 117.7(3) . . ? 
O4 C3 Yb1 147.2(3) . . ? 
C2 C3 Yb1 84.6(2) . . ? 
P1 O3 Yb1 132.68(17) 3_666 . ? 
C3 O4 Yb1 124.6(3) . 3_656 ? 
N1 C4 C5 110.5(4) . . ? 
N1 C4 H4A 109.6 . . ? 
C5 C4 H4A 109.6 . . ? 
N1 C4 H4B 109.6 . . ? 
C5 C4 H4B 109.6 . . ? 
H4A C4 H4B 108.1 . . ? 
C3 O5 Yb1 121.0(2) . . ? 
O7 C5 O6 125.2(4) . . ? 
O7 C5 C4 118.7(4) . . ? 
O6 C5 C4 116.1(4) . . ? 
O7 C5 Yb1 156.2(3) . . ? 
C4 C5 Yb1 79.2(3) . . ? 
C5 O6 Yb1 120.3(2) . . ? 
 
loop_ 
 _geom_torsion_atom_site_label_1 
 _geom_torsion_atom_site_label_2 
 _geom_torsion_atom_site_label_3 
 _geom_torsion_atom_site_label_4 
 _geom_torsion 
 _geom_torsion_site_symmetry_1 
 _geom_torsion_site_symmetry_2 
 _geom_torsion_site_symmetry_3 
 _geom_torsion_site_symmetry_4 
 _geom_torsion_publ_flag 
O2 P1 O1 Yb1 122.38(19) 4_566 . . . ? 
O3 P1 O1 Yb1 -110.7(2) 3_666 . . . ? 
C1 P1 O1 Yb1 4.4(2) . . . . ? 
O3 Yb1 O1 P1 124.34(19) . . . . ? 
O5 Yb1 O1 P1 -79.8(2) . . . . ? 
O6 Yb1 O1 P1 37.3(2) . . . . ? 
O4 Yb1 O1 P1 -159.1(2) 3_656 . . . ? 
N1 Yb1 O1 P1 -20.88(17) . . . . ? 
C3 Yb1 O1 P1 -70.73(19) . . . . ? 
C5 Yb1 O1 P1 16.5(2) . . . . ? 
O2 P1 C1 N1 -90.6(3) 4_566 . . . ? 
O3 P1 C1 N1 147.7(3) 3_666 . . . ? 
O1 P1 C1 N1 28.8(3) . . . . ? 
P1 C1 N1 C4 -156.9(3) . . . . ? 
P1 C1 N1 C2 75.3(4) . . . . ? 
P1 C1 N1 Yb1 -43.7(3) . . . . ? 
O2 Yb1 N1 C4 -24.8(2) . . . . ? 
O1 Yb1 N1 C4 154.24(19) . . . . ? 
O3 Yb1 N1 C4 91.6(2) . . . . ? 
O5 Yb1 N1 C4 -91.44(19) . . . . ? 
O6 Yb1 N1 C4 40.45(17) . . . . ? 
O4 Yb1 N1 C4 -141.50(18) 3_656 . . . ? 
C3 Yb1 N1 C4 -106.4(2) . . . . ? 
C5 Yb1 N1 C4 25.03(16) . . . . ? 
O2 Yb1 N1 C2 95.6(3) . . . . ? 
O1 Yb1 N1 C2 -85.3(3) . . . . ? 
O3 Yb1 N1 C2 -148.0(2) . . . . ? 
O5 Yb1 N1 C2 29.0(3) . . . . ? 
O6 Yb1 N1 C2 160.9(3) . . . . ? 
O4 Yb1 N1 C2 -21.1(3) 3_656 . . . ? 
C3 Yb1 N1 C2 14.0(2) . . . . ? 
C5 Yb1 N1 C2 145.5(3) . . . . ? 
O2 Yb1 N1 C1 -143.7(3) . . . . ? 
O1 Yb1 N1 C1 35.4(3) . . . . ? 
O3 Yb1 N1 C1 -27.3(4) . . . . ? 
O5 Yb1 N1 C1 149.7(3) . . . . ? 
O6 Yb1 N1 C1 -78.4(3) . . . . ? 
O4 Yb1 N1 C1 99.6(3) 3_656 . . . ? 
C3 Yb1 N1 C1 134.7(4) . . . . ? 
C5 Yb1 N1 C1 -93.8(3) . . . . ? 
O3 Yb1 O2 P1 139.3(11) . . . 4_565 ? 
O5 Yb1 O2 P1 -17.8(10) . . . 4_565 ? 
O6 Yb1 O2 P1 -132.5(11) . . . 4_565 ? 
O4 Yb1 O2 P1 62.8(11) 3_656 . . 4_565 ? 
N1 Yb1 O2 P1 -75.9(11) . . . 4_565 ? 
C3 Yb1 O2 P1 -25.0(11) . . . 4_565 ? 
C5 Yb1 O2 P1 -112.0(11) . . . 4_565 ? 
C4 N1 C2 C3 89.0(5) . . . . ? 
C1 N1 C2 C3 -144.1(4) . . . . ? 
Yb1 N1 C2 C3 -24.5(4) . . . . ? 
N1 C2 C3 O4 173.7(4) . . . . ? 
N1 C2 C3 O5 -1.6(6) . . . . ? 
N1 C2 C3 Yb1 19.0(3) . . . . ? 
O2 Yb1 C3 O4 95.1(5) . . . . ? 
O1 Yb1 C3 O4 -79.6(5) . . . . ? 
O3 Yb1 C3 O4 -13.2(8) . . . . ? 
O5 Yb1 C3 O4 74.2(5) . . . . ? 
O6 Yb1 C3 O4 179.6(5) . . . . ? 
O4 Yb1 C3 O4 6.1(6) 3_656 . . . ? 
N1 Yb1 C3 O4 -148.8(6) . . . . ? 
C5 Yb1 C3 O4 176.4(5) . . . . ? 
O2 Yb1 C3 O5 20.9(3) . . . . ? 
O1 Yb1 C3 O5 -153.8(3) . . . . ? 
O3 Yb1 C3 O5 -87.4(5) . . . . ? 
O6 Yb1 C3 O5 105.4(3) . . . . ? 
O4 Yb1 C3 O5 -68.1(3) 3_656 . . . ? 
N1 Yb1 C3 O5 137.0(4) . . . . ? 
C5 Yb1 C3 O5 102.2(3) . . . . ? 
O2 Yb1 C3 C2 -129.1(2) . . . . ? 
O1 Yb1 C3 C2 56.1(2) . . . . ? 
O3 Yb1 C3 C2 122.5(4) . . . . ? 
O5 Yb1 C3 C2 -150.1(4) . . . . ? 
O6 Yb1 C3 C2 -44.7(3) . . . . ? 
O4 Yb1 C3 C2 141.8(2) 3_656 . . . ? 
N1 Yb1 C3 C2 -13.0(2) . . . . ? 
C5 Yb1 C3 C2 -47.9(2) . . . . ? 
O2 Yb1 O3 P1 134.2(2) . . . 3_666 ? 
O1 Yb1 O3 P1 -49.4(2) . . . 3_666 ? 
O5 Yb1 O3 P1 -166.27(19) . . . 3_666 ? 
O6 Yb1 O3 P1 52.6(2) . . . 3_666 ? 
O4 Yb1 O3 P1 -135.2(2) 3_656 . . 3_666 ? 
N1 Yb1 O3 P1 7.5(3) . . . 3_666 ? 
C3 Yb1 O3 P1 -115.3(3) . . . 3_666 ? 
C5 Yb1 O3 P1 54.6(2) . . . 3_666 ? 
O5 C3 O4 Yb1 39.3(6) . . . 3_656 ? 
C2 C3 O4 Yb1 -135.7(3) . . . 3_656 ? 
Yb1 C3 O4 Yb1 -7.4(7) . . . 3_656 ? 
C2 N1 C4 C5 -162.1(4) . . . . ? 
C1 N1 C4 C5 71.5(5) . . . . ? 
Yb1 N1 C4 C5 -45.5(3) . . . . ? 
O4 C3 O5 Yb1 -140.9(3) . . . . ? 
C2 C3 O5 Yb1 34.1(5) . . . . ? 
O2 Yb1 O5 C3 -159.2(3) . . . . ? 
O1 Yb1 O5 C3 26.8(3) . . . . ? 
O3 Yb1 O5 C3 140.6(3) . . . . ? 
O6 Yb1 O5 C3 -82.3(3) . . . . ? 
O4 Yb1 O5 C3 110.0(3) 3_656 . . . ? 
N1 Yb1 O5 C3 -35.0(3) . . . . ? 
C5 Yb1 O5 C3 -78.1(3) . . . . ? 
N1 C4 C5 O7 -161.6(4) . . . . ? 
N1 C4 C5 O6 21.2(5) . . . . ? 
N1 C4 C5 Yb1 35.2(3) . . . . ? 
O2 Yb1 C5 O7 -28.6(7) . . . . ? 
O1 Yb1 C5 O7 146.1(7) . . . . ? 
O3 Yb1 C5 O7 53.1(7) . . . . ? 
O5 Yb1 C5 O7 -109.9(7) . . . . ? 
O6 Yb1 C5 O7 59.0(6) . . . . ? 
O4 Yb1 C5 O7 -59.1(10) 3_656 . . . ? 
N1 Yb1 C5 O7 -165.1(7) . . . . ? 
C3 Yb1 C5 O7 -129.7(7) . . . . ? 
O2 Yb1 C5 O6 -87.5(3) . . . . ? 
O1 Yb1 C5 O6 87.2(3) . . . . ? 
O3 Yb1 C5 O6 -5.8(3) . . . . ? 
O5 Yb1 C5 O6 -168.8(3) . . . . ? 
O4 Yb1 C5 O6 -118.0(5) 3_656 . . . ? 
N1 Yb1 C5 O6 136.0(3) . . . . ? 
C3 Yb1 C5 O6 171.3(3) . . . . ? 
O2 Yb1 C5 C4 112.5(2) . . . . ? 
O1 Yb1 C5 C4 -72.8(2) . . . . ? 
O3 Yb1 C5 C4 -165.8(2) . . . . ? 
O5 Yb1 C5 C4 31.2(2) . . . . ? 
O6 Yb1 C5 C4 -159.9(4) . . . . ? 
O4 Yb1 C5 C4 82.0(6) 3_656 . . . ? 
N1 Yb1 C5 C4 -24.0(2) . . . . ? 
C3 Yb1 C5 C4 11.4(2) . . . . ? 
O7 C5 O6 Yb1 -155.0(3) . . . . ? 
C4 C5 O6 Yb1 22.0(5) . . . . ? 
O2 Yb1 O6 C5 89.4(3) . . . . ? 
O1 Yb1 O6 C5 -97.5(3) . . . . ? 
O3 Yb1 O6 C5 174.4(3) . . . . ? 
O5 Yb1 O6 C5 12.1(3) . . . . ? 
O4 Yb1 O6 C5 149.1(3) 3_656 . . . ? 
N1 Yb1 O6 C5 -35.6(3) . . . . ? 
C3 Yb1 O6 C5 -9.2(3) . . . . ? 
 
_diffrn_measured_fraction_theta_max    0.993 
_diffrn_reflns_theta_full              27.99 
_diffrn_measured_fraction_theta_full   0.993 
_refine_diff_density_max    1.698 
_refine_diff_density_min   -2.685 
_refine_diff_density_rms    0.271 

_publ_section_references                                                                                 
;                                                                               
Bruker (2005). SAINTP+ for NT. Data Reduction and                               
Correction Program v. 7.56, Bruker                                              
AXS, Madison, Wisconsin, USA.                                                   
                                                                                
Bruker (2005). APEX2 software package. Bruker Molecular Analysis Research Tool, 
v. 2008.4 Bruker AXS, Madison, Wisconsin, USA.                                  
                                                                                
Sheldrick G.M. (2008). SADABS-2008/1, Bruker/Siemens Area Detector              
Absorption Correction Program, Bruker AXS, Madison, Wisconsin, USA.             
                                   	                                        
Sheldrick G.M. (2008). SHELXTL 2008/4, Structure Determination Software         
Suite, Bruker AXS, Madison, Wisconsin, USA.                                     
;                                                                               
                                                                                
