# Supplementary material for: Hydrothermal synthesis and structural characterization of ammonium ion-templated lanthanide(III) carboxylate-phosphonates
Source: Front Chem. 2014 Nov 5;2:94. doi: 10.3389/fchem.2014.00094 (PMC4220733; doi:10.3389/fchem.2014.00094)
Supplement: Supplementary file 2 [file DataSheet2.ZIP › La(III) carboxylate-phosphonate (Compound 1)frontiers 112263 Ayi.cif]

 
data_p21c 
 
_audit_creation_method            SHELXL-97 
_chemical_name_systematic 
; 
 ? 
; 
_chemical_name_common             ? 
_chemical_melting_point           ? 
_chemical_formula_moiety          
 'C5 H8 La N O8 P, H4 N, H2 O' 
_chemical_formula_sum 
 'C5 H14 La N2 O9 P' 
_chemical_formula_weight          416.06 
 
loop_ 
 _atom_type_symbol 
 _atom_type_description 
 _atom_type_scat_dispersion_real 
 _atom_type_scat_dispersion_imag 
 _atom_type_scat_source 
 'C'  'C'   0.0033   0.0016 
 'International Tables Vol C Tables 4.2.6.8 and 6.1.1.4' 
 'H'  'H'   0.0000   0.0000 
 'International Tables Vol C Tables 4.2.6.8 and 6.1.1.4' 
 'N'  'N'   0.0061   0.0033 
 'International Tables Vol C Tables 4.2.6.8 and 6.1.1.4' 
 'O'  'O'   0.0106   0.0060 
 'International Tables Vol C Tables 4.2.6.8 and 6.1.1.4' 
 'P'  'P'   0.1023   0.0942 
 'International Tables Vol C Tables 4.2.6.8 and 6.1.1.4' 
 'La'  'La'  -0.2871   2.4523 
 'International Tables Vol C Tables 4.2.6.8 and 6.1.1.4' 
 
_symmetry_cell_setting            'monoclinic' 
_symmetry_space_group_name_H-M    'P 21/c' 
_symmetry_space_group_name_Hall    '-P 2ybc'
 
loop_ 
 _symmetry_equiv_pos_as_xyz 
 'x, y, z' 
 '-x, y+1/2, -z+1/2' 
 '-x, -y, -z' 
 'x, -y-1/2, z-1/2' 
 
_cell_length_a                    7.059(4) 
_cell_length_b                    23.577(12) 
_cell_length_c                    6.871(3) 
_cell_angle_alpha                 90.00 
_cell_angle_beta                  94.292(6) 
_cell_angle_gamma                 90.00 
_cell_volume                      1140.4(10) 
_cell_formula_units_Z             4 
_cell_measurement_temperature     110(2) 
_cell_measurement_reflns_used     756 
_cell_measurement_theta_min       3.10 
_cell_measurement_theta_max       21.6 
 
_exptl_crystal_description        'plate' 
_exptl_crystal_colour             'colorless' 
_exptl_crystal_size_max           0.22 
_exptl_crystal_size_mid           0.22 
_exptl_crystal_size_min           0.10 
_exptl_crystal_density_meas       'not measured' 
_exptl_crystal_density_diffrn     2.423 
_exptl_crystal_density_method     'not measured' 
_exptl_crystal_F_000              808 
_exptl_absorpt_coefficient_mu     3.931 
_exptl_absorpt_correction_type    'multi-scan' 
_exptl_absorpt_correction_T_min   0.4784 
_exptl_absorpt_correction_T_max   0.6946 
_exptl_absorpt_process_details    'SADABS (Sheldrick, 2008)' 
 
_exptl_special_details 
; 
 ? 
; 
 
_diffrn_ambient_temperature       110(2) 
_diffrn_radiation_wavelength      0.71073 
_diffrn_radiation_type            MoK\a 
_diffrn_radiation_source          'fine-focus sealed tube' 
_diffrn_radiation_monochromator   graphite 
_diffrn_measurement_device_type   'Bruker smart Apex CCD area detector' 
_diffrn_measurement_method        'Phi and Omega scans' 
_diffrn_detector_area_resol_mean  ? 
_diffrn_reflns_number             7029 
_diffrn_reflns_av_R_equivalents   0.1268 
_diffrn_reflns_av_sigmaI/netI     0.1678 
_diffrn_reflns_limit_h_min        -9 
_diffrn_reflns_limit_h_max        9 
_diffrn_reflns_limit_k_min        -29 
_diffrn_reflns_limit_k_max        28 
_diffrn_reflns_limit_l_min        -8 
_diffrn_reflns_limit_l_max        8 
_diffrn_reflns_theta_min          1.73 
_diffrn_reflns_theta_max          27.00 
_reflns_number_total              2460 
_reflns_number_gt                 1382 
_reflns_threshold_expression      'I>2\s(I)' 
 
_computing_data_collection        'APEX2   (Bruker, 2005)' 
_computing_cell_refinement        'SAINT+  <Bruker, 2005)' 
_computing_data_reduction         'SAINT+  <Bruker, 2005)'
_computing_structure_solution     'SHELXTL (Sheldrick, 2008)' 
_computing_structure_refinement   'SHELXTL (Sheldrick, 2008)' 
_computing_molecular_graphics     'SHELXTL (Sheldrick, 2008)' 
_computing_publication_material   'SHELXTL (Sheldrick, 2008)' 
 
_refine_special_details 
; 
 Refinement of F^2^ against ALL reflections.  The weighted R-factor wR and 
 goodness of fit S are based on F^2^, conventional R-factors R are based 
 on F, with F set to zero for negative F^2^. The threshold expression of 
 F^2^ > 2sigma(F^2^) is used only for calculating R-factors(gt) etc. and is 
 not relevant to the choice of reflections for refinement.  R-factors based 
 on F^2^ are statistically about twice as large as those based on F, and R- 
 factors based on ALL data will be even larger. 
; 
 
_refine_ls_structure_factor_coef  Fsqd  
_refine_ls_matrix_type            full 
_refine_ls_weighting_scheme       calc  
_refine_ls_weighting_details 
 'calc w=1/[\s^2^(Fo^2^)+(0.0686P)^2^+0.0000P] where P=(Fo^2^+2Fc^2^)/3' 
_atom_sites_solution_primary      direct 
_atom_sites_solution_secondary    difmap 
_atom_sites_solution_hydrogens    geom 
_refine_ls_hydrogen_treatment     constr
_refine_ls_extinction_method      SHELXL 
_refine_ls_extinction_coef        0.0075(9) 
_refine_ls_extinction_expression 
 'Fc^*^=kFc[1+0.001xFc^2^\l^3^/sin(2\q)]^-1/4^' 
_refine_ls_number_reflns          2460 
_refine_ls_number_parameters      122 
_refine_ls_number_restraints      0 
_refine_ls_R_factor_all           0.1483 
_refine_ls_R_factor_gt            0.0688 
_refine_ls_wR_factor_ref          0.1680 
_refine_ls_wR_factor_gt           0.1361 
_refine_ls_goodness_of_fit_ref    1.015 
_refine_ls_restrained_S_all       1.015 
_refine_ls_shift/su_max           0.001 
_refine_ls_shift/su_mean          0.000 
 
loop_ 
 _atom_site_label 
 _atom_site_type_symbol 
 _atom_site_fract_x 
 _atom_site_fract_y 
 _atom_site_fract_z 
 _atom_site_U_iso_or_equiv 
 _atom_site_adp_type 
 _atom_site_occupancy 
 _atom_site_symmetry_multiplicity 
 _atom_site_calc_flag 
 _atom_site_refinement_flags 
 _atom_site_disorder_assembly 
 _atom_site_disorder_group 
La1 La 0.23049(11) 0.97933(4) 0.83381(11) 0.0182(3) Uani 1 1 d . . . 
O2 O 0.4262(12) 0.9993(4) 0.1852(13) 0.0185(12) Uani 1 1 d . . . 
P1 P 0.2728(4) 0.97828(18) 0.3136(5) 0.0188(8) Uani 1 1 d . . . 
N1 N 0.2377(16) 0.8893(5) 0.5641(16) 0.0217(16) Uani 1 1 d . . . 
C1 C 0.344(2) 0.9088(6) 0.3953(19) 0.0217(16) Uani 1 1 d . . . 
H1A H 0.3210 0.8817 0.2860 0.026 Uiso 1 1 calc R . . 
H1B H 0.4814 0.9089 0.4344 0.026 Uiso 1 1 calc R . . 
O3 O 0.0918(12) 0.9736(4) 0.1742(12) 0.0185(12) Uani 1 1 d . . . 
C3 C -0.077(2) 0.8708(6) 0.674(2) 0.0217(16) Uani 1 1 d . . . 
O1 O 0.2391(12) 1.0118(4) 0.4946(13) 0.0185(12) Uani 1 1 d . . . 
C2 C 0.0374(18) 0.8794(6) 0.4956(19) 0.0217(16) Uani 1 1 d . . . 
H2A H 0.0270 0.8454 0.4110 0.026 Uiso 1 1 calc R . . 
H2B H -0.0127 0.9124 0.4187 0.026 Uiso 1 1 calc R . . 
O5 O -0.2245(14) 0.8400(4) 0.6473(14) 0.027(2) Uani 1 1 d . . . 
C5 C 0.395(2) 0.8426(6) 0.867(2) 0.0233(15) Uani 1 1 d . . . 
O4 O -0.0207(12) 0.8943(4) 0.8309(13) 0.023(2) Uani 1 1 d . . . 
C4 C 0.322(2) 0.8363(6) 0.6513(19) 0.024(3) Uani 1 1 d . . . 
H4A H 0.4283 0.8243 0.5751 0.029 Uiso 1 1 calc R . . 
H4B H 0.2245 0.8059 0.6405 0.029 Uiso 1 1 calc R . . 
O6 O 0.3984(13) 0.8914(4) 0.9440(13) 0.0233(15) Uani 1 1 d . . . 
O7 O 0.4542(13) 0.7976(4) 0.9525(14) 0.0233(15) Uani 1 1 d . . . 
O8 O 0.2599(13) 1.0873(4) 0.8828(13) 0.025(2) Uani 1 1 d . . . 
H8A H 0.3083 1.0941 0.9958 0.030 Uiso 1 1 calc R . . 
H8B H 0.2725 1.1223 0.8492 0.030 Uiso 1 1 d R . . 
O10 O 0.0315(15) 0.7895(5) 0.0547(16) 0.047(3) Uani 1 1 d . . . 
H10A H -0.0046 0.7945 -0.0650 0.056 Uiso 1 1 d . . . 
H10B H 0.1492 0.7821 0.0526 0.056 Uiso 1 1 d . . . 
N2 N -0.3012(17) 0.7813(6) 0.2916(16) 0.027(3) Uani 1 1 d . . . 
H1 H -0.3090 0.7425 0.3287 0.032 Uiso 1 1 d . . . 
H2 H -0.4132 0.7863 0.2076 0.032 Uiso 1 1 d . . . 
H3 H -0.2856 0.8046 0.3842 0.032 Uiso 1 1 d . . . 
H4 H -0.2039 0.7808 0.2029 0.032 Uiso 1 1 d . . . 
 
loop_ 
 _atom_site_aniso_label 
 _atom_site_aniso_U_11 
 _atom_site_aniso_U_22 
 _atom_site_aniso_U_33 
 _atom_site_aniso_U_23 
 _atom_site_aniso_U_13 
 _atom_site_aniso_U_12 
La1 0.0193(4) 0.0271(5) 0.0091(4) -0.0002(4) 0.0068(3) 0.0000(5) 
O2 0.021(3) 0.025(3) 0.010(3) 0.001(2) 0.004(2) 0.003(2) 
P1 0.0181(18) 0.028(2) 0.0108(17) -0.0002(17) 0.0067(14) -0.0019(17) 
N1 0.023(4) 0.029(4) 0.014(4) 0.002(3) 0.008(3) -0.002(3) 
C1 0.023(4) 0.029(4) 0.014(4) 0.002(3) 0.008(3) -0.002(3) 
O3 0.021(3) 0.025(3) 0.010(3) 0.001(2) 0.004(2) 0.003(2) 
C3 0.023(4) 0.029(4) 0.014(4) 0.002(3) 0.008(3) -0.002(3) 
O1 0.021(3) 0.025(3) 0.010(3) 0.001(2) 0.004(2) 0.003(2) 
C2 0.023(4) 0.029(4) 0.014(4) 0.002(3) 0.008(3) -0.002(3) 
O5 0.023(5) 0.038(6) 0.020(6) -0.006(5) 0.007(4) -0.006(5) 
C5 0.025(3) 0.029(4) 0.016(3) 0.000(3) 0.004(3) -0.002(3) 
O4 0.017(5) 0.033(6) 0.018(5) -0.004(4) 0.008(4) -0.004(4) 
C4 0.034(9) 0.030(9) 0.007(7) 0.002(6) 0.000(6) -0.004(7) 
O6 0.025(3) 0.029(4) 0.016(3) 0.000(3) 0.004(3) -0.002(3) 
O7 0.025(3) 0.029(4) 0.016(3) 0.000(3) 0.004(3) -0.002(3) 
O8 0.033(6) 0.027(6) 0.015(6) -0.010(4) 0.001(5) -0.004(5) 
O10 0.037(7) 0.069(9) 0.036(7) 0.014(6) 0.020(6) 0.010(6) 
N2 0.034(7) 0.036(8) 0.011(7) 0.000(5) 0.003(6) -0.009(6) 
 
_geom_special_details 
; 
 All esds (except the esd in the dihedral angle between two l.s. planes) 
 are estimated using the full covariance matrix.  The cell esds are taken 
 into account individually in the estimation of esds in distances, angles 
 and torsion angles; correlations between esds in cell parameters are only 
 used when they are defined by crystal symmetry.  An approximate (isotropic) 
 treatment of cell esds is used for estimating esds involving l.s. planes. 
; 
 
loop_ 
 _geom_bond_atom_site_label_1 
 _geom_bond_atom_site_label_2 
 _geom_bond_distance 
 _geom_bond_site_symmetry_2 
 _geom_bond_publ_flag 
La1 O1 2.458(9) . ? 
La1 O6 2.478(10) . ? 
La1 O2 2.488(9) 3_676 ? 
La1 O3 2.528(9) 3_576 ? 
La1 O8 2.575(10) . ? 
La1 O3 2.606(8) 1_556 ? 
La1 O4 2.675(9) . ? 
La1 O2 2.732(9) 1_556 ? 
La1 N1 2.821(12) . ? 
O2 P1 1.530(9) . ? 
P1 O1 1.508(9) . ? 
P1 O3 1.543(10) . ? 
P1 C1 1.791(14) . ? 
N1 C2 1.475(18) . ? 
N1 C4 1.489(18) . ? 
N1 C1 1.499(15) . ? 
C1 H1A 0.9900 . ? 
C1 H1B 0.9900 . ? 
O3 La1 2.528(8) 3_576 ? 
O3 La1 2.606(8) 1_554 ? 
C3 O4 1.248(16) . ? 
C3 O5 1.271(16) . ? 
C3 C2 1.534(16) . ? 
C2 H2A 0.9900 . ? 
C2 H2B 0.9900 . ? 
C5 O6 1.268(17) . ? 
C5 O7 1.269(16) . ? 
C5 C4 1.536(19) . ? 
C4 H4A 0.9900 . ? 
C4 H4B 0.9900 . ? 
O8 H8A 0.8400 . ? 
O8 H8B 0.8640 . ? 
O10 H10A 0.8504 . ? 
O10 H10B 0.8502 . ? 
N2 H1 0.9539 . ? 
N2 H2 0.9505 . ? 
N2 H3 0.8406 . ? 
N2 H4 0.9517 . ? 

  	
 
loop_ 
 _geom_angle_atom_site_label_1 
 _geom_angle_atom_site_label_2 
 _geom_angle_atom_site_label_3 
 _geom_angle 
 _geom_angle_site_symmetry_1 
 _geom_angle_site_symmetry_3 
 _geom_angle_publ_flag 
O1 La1 O6 120.3(3) . . ? 
O1 La1 O2 78.1(3) . 3_676 ? 
O6 La1 O2 74.9(3) . 3_676 ? 
O1 La1 O3 85.9(3) . 3_576 ? 
O6 La1 O3 141.5(3) . 3_576 ? 
O2 La1 O3 142.0(3) 3_676 3_576 ? 
O1 La1 O8 78.9(3) . . ? 
O6 La1 O8 139.0(3) . . ? 
O2 La1 O8 74.8(3) 3_676 . ? 
O3 La1 O8 68.4(3) 3_576 . ? 
O1 La1 O3 154.8(3) . 1_556 ? 
O6 La1 O3 83.4(3) . 1_556 ? 
O2 La1 O3 119.4(3) 3_676 1_556 ? 
O3 La1 O3 69.2(3) 3_576 1_556 ? 
O8 La1 O3 88.1(3) . 1_556 ? 
O1 La1 O4 106.8(3) . . ? 
O6 La1 O4 71.2(3) . . ? 
O2 La1 O4 143.0(3) 3_676 . ? 
O3 La1 O4 74.6(3) 3_576 . ? 
O8 La1 O4 142.1(3) . . ? 
O3 La1 O4 71.0(3) 1_556 . ? 
O1 La1 O2 137.5(3) . 1_556 ? 
O6 La1 O2 71.1(3) . 1_556 ? 
O2 La1 O2 65.2(3) 3_676 1_556 ? 
O3 La1 O2 109.8(3) 3_576 1_556 ? 
O8 La1 O2 71.5(3) . 1_556 ? 
O3 La1 O2 54.2(3) 1_556 1_556 ? 
O4 La1 O2 115.3(3) . 1_556 ? 
O1 La1 N1 67.0(3) . . ? 
O6 La1 N1 62.6(3) . . ? 
O2 La1 N1 93.0(3) 3_676 . ? 
O3 La1 N1 112.1(3) 3_576 . ? 
O8 La1 N1 145.6(3) . . ? 
O3 La1 N1 125.2(3) 1_556 . ? 
O4 La1 N1 58.4(3) . . ? 
O2 La1 N1 132.7(3) 1_556 . ? 
P1 O2 La1 146.1(5) . 3_676 ? 
P1 O2 La1 96.9(4) . 1_554 ? 
La1 O2 La1 114.8(3) 3_676 1_554 ? 
O1 P1 O2 117.9(5) . . ? 
O1 P1 O3 112.1(5) . . ? 
O2 P1 O3 104.8(5) . . ? 
O1 P1 C1 106.2(6) . . ? 
O2 P1 C1 106.5(5) . . ? 
O3 P1 C1 109.1(6) . . ? 
O1 P1 La1 144.6(4) . 1_554 ? 
O2 P1 La1 55.6(4) . 1_554 ? 
O3 P1 La1 50.9(3) . 1_554 ? 
C1 P1 La1 108.9(5) . 1_554 ? 
C2 N1 C4 109.9(11) . . ? 
C2 N1 C1 108.8(11) . . ? 
C4 N1 C1 111.2(10) . . ? 
C2 N1 La1 105.3(8) . . ? 
C4 N1 La1 113.2(8) . . ? 
C1 N1 La1 108.2(8) . . ? 
N1 C1 P1 112.3(9) . . ? 
N1 C1 H1A 109.1 . . ? 
P1 C1 H1A 109.1 . . ? 
N1 C1 H1B 109.1 . . ? 
P1 C1 H1B 109.1 . . ? 
H1A C1 H1B 107.9 . . ? 
P1 O3 La1 133.2(5) . 3_576 ? 
P1 O3 La1 101.8(4) . 1_554 ? 
La1 O3 La1 110.8(3) 3_576 1_554 ? 
O4 C3 O5 125.8(11) . . ? 
O4 C3 C2 118.5(12) . . ? 
O5 C3 C2 115.6(12) . . ? 
P1 O1 La1 129.4(5) . . ? 
N1 C2 C3 108.4(11) . . ? 
N1 C2 H2A 110.0 . . ? 
C3 C2 H2A 110.0 . . ? 
N1 C2 H2B 110.0 . . ? 
C3 C2 H2B 110.0 . . ? 
H2A C2 H2B 108.4 . . ? 
O6 C5 O7 124.6(14) . . ? 
O6 C5 C4 119.1(13) . . ? 
O7 C5 C4 116.3(13) . . ? 
C3 O4 La1 120.5(8) . . ? 
N1 C4 C5 113.6(12) . . ? 
N1 C4 H4A 108.8 . . ? 
C5 C4 H4A 108.8 . . ? 
N1 C4 H4B 108.8 . . ? 
C5 C4 H4B 108.8 . . ? 
H4A C4 H4B 107.7 . . ? 
C5 O6 La1 129.6(9) . . ? 
La1 O8 H8A 109.5 . . ? 
La1 O8 H8B 156.8 . . ? 
H8A O8 H8B 91.2 . . ? 
H10A O10 H10B 103.5 . . ? 
H1 N2 H2 102.6 . . ? 
H1 N2 H3 115.5 . . ? 
H2 N2 H3 115.9 . . ? 
H1 N2 H4 102.5 . . ? 
H2 N2 H4 102.7 . . ? 
H3 N2 H4 115.7 . . ? 
 
loop_ 
 _geom_torsion_atom_site_label_1 
 _geom_torsion_atom_site_label_2 
 _geom_torsion_atom_site_label_3 
 _geom_torsion_atom_site_label_4 
 _geom_torsion 
 _geom_torsion_site_symmetry_1 
 _geom_torsion_site_symmetry_2 
 _geom_torsion_site_symmetry_3 
 _geom_torsion_site_symmetry_4 
 _geom_torsion_publ_flag 
La1 O2 P1 O1 61.3(11) 3_676 . . . ? 
La1 O2 P1 O1 -139.1(5) 1_554 . . . ? 
La1 O2 P1 O3 -173.4(8) 3_676 . . . ? 
La1 O2 P1 O3 -13.7(5) 1_554 . . . ? 
La1 O2 P1 C1 -57.8(11) 3_676 . . . ? 
La1 O2 P1 C1 101.9(6) 1_554 . . . ? 
La1 O2 P1 La1 -159.7(11) 3_676 . . 1_554 ? 
O1 La1 N1 C2 -86.2(8) . . . . ? 
O6 La1 N1 C2 126.8(8) . . . . ? 
O2 La1 N1 C2 -161.9(8) 3_676 . . . ? 
O3 La1 N1 C2 -11.0(8) 3_576 . . . ? 
O8 La1 N1 C2 -94.8(9) . . . . ? 
O3 La1 N1 C2 68.4(9) 1_556 . . . ? 
O4 La1 N1 C2 43.0(7) . . . . ? 
O2 La1 N1 C2 139.6(7) 1_556 . . . ? 
P1 La1 N1 C2 102.6(8) 1_556 . . . ? 
La1 La1 N1 C2 26.4(9) 3_577 . . . ? 
O1 La1 N1 C4 153.8(9) . . . . ? 
O6 La1 N1 C4 6.8(8) . . . . ? 
O2 La1 N1 C4 78.0(8) 3_676 . . . ? 
O3 La1 N1 C4 -131.1(8) 3_576 . . . ? 
O8 La1 N1 C4 145.2(8) . . . . ? 
O3 La1 N1 C4 -51.6(9) 1_556 . . . ? 
O4 La1 N1 C4 -77.1(8) . . . . ? 
O2 La1 N1 C4 19.5(10) 1_556 . . . ? 
P1 La1 N1 C4 -17.4(9) 1_556 . . . ? 
La1 La1 N1 C4 -93.6(8) 3_577 . . . ? 
O1 La1 N1 C1 30.1(8) . . . . ? 
O6 La1 N1 C1 -116.9(9) . . . . ? 
O2 La1 N1 C1 -45.7(9) 3_676 . . . ? 
O3 La1 N1 C1 105.2(9) 3_576 . . . ? 
O8 La1 N1 C1 21.5(12) . . . . ? 
O3 La1 N1 C1 -175.3(8) 1_556 . . . ? 
O4 La1 N1 C1 159.2(10) . . . . ? 
O2 La1 N1 C1 -104.2(9) 1_556 . . . ? 
P1 La1 N1 C1 -141.1(8) 1_556 . . . ? 
La1 La1 N1 C1 142.7(8) 3_577 . . . ? 
C2 N1 C1 P1 68.8(13) . . . . ? 
C4 N1 C1 P1 -170.0(10) . . . . ? 
La1 N1 C1 P1 -45.2(11) . . . . ? 
O1 P1 C1 N1 37.8(11) . . . . ? 
O2 P1 C1 N1 164.2(9) . . . . ? 
O3 P1 C1 N1 -83.2(10) . . . . ? 
La1 P1 C1 N1 -137.2(9) 1_554 . . . ? 
O1 P1 O3 La1 9.6(8) . . . 3_576 ? 
O2 P1 O3 La1 -119.3(6) . . . 3_576 ? 
C1 P1 O3 La1 126.9(7) . . . 3_576 ? 
La1 P1 O3 La1 -133.9(8) 1_554 . . 3_576 ? 
O1 P1 O3 La1 143.5(4) . . . 1_554 ? 
O2 P1 O3 La1 14.6(6) . . . 1_554 ? 
C1 P1 O3 La1 -99.2(5) . . . 1_554 ? 
O2 P1 O1 La1 -127.9(6) . . . . ? 
O3 P1 O1 La1 110.4(7) . . . . ? 
C1 P1 O1 La1 -8.6(8) . . . . ? 
La1 P1 O1 La1 163.2(3) 1_554 . . . ? 
O6 La1 O1 P1 24.0(8) . . . . ? 
O2 La1 O1 P1 88.4(7) 3_676 . . . ? 
O3 La1 O1 P1 -126.2(7) 3_576 . . . ? 
O8 La1 O1 P1 165.0(7) . . . . ? 
O3 La1 O1 P1 -134.7(6) 1_556 . . . ? 
O4 La1 O1 P1 -53.7(7) . . . . ? 
O2 La1 O1 P1 118.7(6) 1_556 . . . ? 
N1 La1 O1 P1 -10.1(6) . . . . ? 
P1 La1 O1 P1 148.8(5) 1_556 . . . ? 
La1 La1 O1 P1 -128.8(5) 3_577 . . . ? 
C4 N1 C2 C3 68.8(13) . . . . ? 
C1 N1 C2 C3 -169.1(11) . . . . ? 
La1 N1 C2 C3 -53.3(12) . . . . ? 
O4 C3 C2 N1 28.6(18) . . . . ? 
O5 C3 C2 N1 -152.0(12) . . . . ? 
O5 C3 O4 La1 -162.6(11) . . . . ? 
C2 C3 O4 La1 16.8(17) . . . . ? 
O1 La1 O4 C3 15.0(11) . . . . ? 
O6 La1 O4 C3 -102.0(10) . . . . ? 
O2 La1 O4 C3 -77.5(11) 3_676 . . . ? 
O3 La1 O4 C3 95.7(10) 3_576 . . . ? 
O8 La1 O4 C3 108.6(10) . . . . ? 
O3 La1 O4 C3 168.6(11) 1_556 . . . ? 
O2 La1 O4 C3 -159.3(10) 1_556 . . . ? 
N1 La1 O4 C3 -33.2(10) . . . . ? 
P1 La1 O4 C3 -172.1(10) 1_556 . . . ? 
La1 La1 O4 C3 132.4(10) 3_577 . . . ? 
C2 N1 C4 C5 -120.0(12) . . . . ? 
C1 N1 C4 C5 119.4(12) . . . . ? 
La1 N1 C4 C5 -2.6(13) . . . . ? 
O6 C5 C4 N1 -7.7(17) . . . . ? 
O7 C5 C4 N1 174.7(11) . . . . ? 
O7 C5 O6 La1 -165.0(9) . . . . ? 
C4 C5 O6 La1 17.6(17) . . . . ? 
O1 La1 O6 C5 -49.1(11) . . . . ? 
O2 La1 O6 C5 -115.2(11) 3_676 . . . ? 
O3 La1 O6 C5 78.1(11) 3_576 . . . ? 
O8 La1 O6 C5 -158.7(9) . . . . ? 
O3 La1 O6 C5 122.0(11) 1_556 . . . ? 
O4 La1 O6 C5 49.9(10) . . . . ? 
O2 La1 O6 C5 176.3(11) 1_556 . . . ? 
N1 La1 O6 C5 -13.6(10) . . . . ? 
P1 La1 O6 C5 147.2(11) 1_556 . . . ? 
La1 La1 O6 C5 105.6(10) 3_577 . . . ? 
 
_diffrn_measured_fraction_theta_max    0.992 
_diffrn_reflns_theta_full              27.00 
_diffrn_measured_fraction_theta_full   0.992 
_refine_diff_density_max    1.849 
_refine_diff_density_min   -2.057 
_refine_diff_density_rms    0.317 


_publ_section_references                                                                                 
;                                                                               
Bruker (2005). SAINTP+ for NT. Data Reduction and                               
Correction Program v. 7.56, Bruker                                              
AXS, Madison, Wisconsin, USA.                                                   
                                                                                
Bruker (2005). APEX2 software package. Bruker Molecular Analysis Research Tool, 
v. 2008.4 Bruker AXS, Madison, Wisconsin, USA.                                  
                                                                                
Sheldrick G.M. (2008). SADABS-2008/1, Bruker/Siemens Area Detector              
Absorption Correction Program, Bruker AXS, Madison, Wisconsin, USA.             
                                   	                                        
Sheldrick G.M. (2008). SHELXTL 2008/4, Structure Determination Software         
Suite, Bruker AXS, Madison, Wisconsin, USA.                                     
;                                                                               
                                                                                
